# Supplementary material for: Placental-Derived Mesenchymal Stem Cells Triggers Lipid Metabolism in a Rat Model Thioacetamide-Induced Ovarian Disease via Increased CPT1A Expression for Mitochondrial Dynamics
Source: Cells. 2025 Dec 5;14(24):1932. doi: 10.3390/cells14241932 (PMC12731433; doi:10.3390/cells14241932)
Supplement: Supplementary file 1 [file cells-14-01932-s001.zip]

Archive with 1 entries (1 files):
- cells-3967639-supplementary.pdf
